# Supplementary material for: Polish Consumers’ Understanding of Different Front-of-Package Food Labels: A Randomized Experiment
Source: Foods. 2022 Jan 5;11(1):134. doi: 10.3390/foods11010134 (PMC8750026; doi:10.3390/foods11010134)
Supplement: Supplementary file 1 [file foods-11-00134-s001.zip]

Archive with 1 entries (1 files):
- foods-1480890-supplementary.pdf
